# Supplementary material for: Refining Biodegradability Assessments of Polymers Through Microbial Biomolecule Quantification
Source: Polymers (Basel). 2025 Aug 31;17(17):2376. doi: 10.3390/polym17172376 (PMC12431410; doi:10.3390/polym17172376)
Supplement: Supplementary file 1 [file polymers-17-02376-s001.zip]

Archive with 1 entries (1 files):
- polymers-3757086-supplementary.pdf
